# Supplementary material for: Study on the Effect of Hydrothermal Carbonization Parameters on Fuel Properties of Chicken Manure Hydrochar
Source: Materials (Basel). 2022 Aug 13;15(16):5564. doi: 10.3390/ma15165564 (PMC9415030; doi:10.3390/ma15165564)
Supplement: Supplementary file 1 [file materials-15-05564-s001.zip]

Archive with 1 entries (1 files):
- materials-1844930-supplementary.xlsx
