# Supplementary material for: Study on the Effect of Hydrothermal Carbonization Parameters on Fuel Properties of Chicken Manure Hydrochar
Source: Materials (Basel). 2022 Aug 13;15(16):5564. doi: 10.3390/ma15165564 (PMC9415030; doi:10.3390/ma15165564)
Supplement: Supplementary file 1 [file materials-15-05564-s001.zip › materials-1844930-supplementary.xlsx]

## Sheet: Read me
This file contains data of fuel properties of raw chicken manure and hydrochar derived from chicken manure during hydrothermal carbonization process. This “Read me” sheet is a guide on how to read the data with short information about each type of treatment. The second spreadsheet (“Fuel properties”) contains data about moisture content, volatile matter, fixed carbon, volatile solid, ash content,…

## Sheet: Fuel properties
The table presents values of moisture content, volatile matter, fixed carbon, volatile solid, ash content, fuel ratio, high and low heating value. Temperatures 180, 240 and 300 °C in process time 30, 90 and 180 min were used. "Raw" refers to raw chicken manure. Each parameter was measured three times for each of three replicates for each process parameters combination.
Temperature, ℃	Time, min	Pressure, bar	MC, %	VM, %	FC, %	VS, %	AC, %	FR, -	HHV, J/g	LHV, J/g
Raw	Raw	Raw	67.876	79.4147	20.5853	70.5385	8.87619	0.259212	15506	4609.43
			70.83	78.6765	21.3235	70.088	8.58849	0.271028	15611	4213.42
			73.03	78.5347	21.4653	70.4142	8.1205	0.273322	15538	3875.81
180	30	6	48.1787	67.9803	10.3486	78.3289	21.6711	0.152229	16999	8214.23
				67.2515	11.1233	78.3747	21.6253	0.165398	17141	8285.53
				67.5172	10.7654	78.2825	21.7175	0.159446	17042	8231.95
180	30	5	49.983	67.5944	9.50395	77.0984	22.9016	0.140603	16938	7887.6
				68.0639	9.00975	77.0736	22.9264	0.132372	17086	7958.33
				67.4556	9.85968	77.3153	22.6847	0.146165	17185	8008.95
180	30	6	51.3032	68.57	10.7663	79.3363	20.6637	0.157012	17384	7913.57
				68.12	11.1014	79.2214	20.7786	0.162969	17280	7856.5
				68.56	10.7843	79.3443	20.6557	0.157297	17392	7914.25
180	90	9	57.6126	67.5603	10.9658	78.526	21.474	0.162311	18112	7191.51
				67.5174	10.3606	77.878	22.122	0.153451	18001	7147.25
				67.4574	10.8035	78.2609	21.7391	0.160153	18200	7231.6
180	90	10	56.5055	67.0084	11.5227	78.5311	21.4689	0.171959	17798	7240.03
				68.0962	10.262	78.3582	21.6418	0.150698	17892	7282.82
				68.8623	9.67808	78.5404	21.4596	0.140543	17831	7257.25
180	90	12	55.2902	66.42	10.7932	77.2132	22.7868	0.1625	17866	7475.81
				67.26	9.88945	77.1495	22.8505	0.147033	17872	7481.44
				67.0974	9.88751	76.9849	23.0151	0.147361	17886	7487.7
180	180	18	75.9503	62.2048	12.4205	74.6253	25.3747	0.199671	17523	3949.21
				61.9553	13.2947	71.2482	24.75	0.214585	17510	3948.2
				61.7795	13.1405	73.9155	25.08	0.212699	17639	3979.22
180	180	20	70.545	62.93	12.7457	75.6757	24.3243	0.202537	18013	4980.24
				62.31	13.4167	75.7267	24.2733	0.215322	17894	4945.84
				62.47	13.407	75.877	24.123	0.214615	17675	4882.63
180	180	20	71.5938	61.784	13.97	75.754	24.246	0.226109	17904	4781.25
				60.4585	15.0246	75.4831	24.5169	0.248512	18024	4813.46
				60.7248	14.6504	75.3752	24.6248	0.241259	17953	4793.92
240	30	42	74.3888	58.21	13.95	63.7568	27.84	0.23965	19998	4852.55
				56.9458	16.1242	61.084	26.93	0.28315	19893	4823.41
				57.409	15.471	67.0079	27.12	0.269487	19943	4835.65
240	30	45	77.4479	56.03	14.26	60.2904	29.71	0.254507	19793	4216.13
				56.3	13.19	61.4936	30.51	0.234281	19894	4237.92
				56.32	16.55	59.4381	27.13	0.293857	19944	4249.19
240	30	45	72.5459	57.0312	14.5487	61.5755	28.42	0.255101	21016	5483.13
				59.587	11.603	61.1935	28.81	0.194723	20930	5458.31
				59.1857	13.0043	60.0496	27.81	0.21972	20992	5477.14
240	90	50	76.528	53.3797	14.1903	62.2338	32.43	0.265836	20873	4657.65
				54.6922	13.3878	61.831	31.92	0.244784	20838	4648.4
				54.6679	14.9121	57.7336	30.42	0.272775	20731	4623.8
240	90	45	79.2646	55.12	14.65	61.956	30.23	0.265784	21103	4156.24
				55.18	13.48	62.7376	31.34	0.244291	21235	4184.52
				55.06	12	62.0453	32.94	0.217944	21215	4180.38
240	90	48	77.887	56.1047	13.1753	73.6125	30.72	0.234835	20777	4373.49
				56.0386	14.0314	73.0675	29.93	0.250387	20574	4327.14
				56.2934	12.2566	73.1343	31.45	0.217728	20571	4327.93
240	180	48	77.1266	39.7192	27.5608	54.2799	32.72	0.693893	21127	4599.95
				39.4366	28.8834	53.3207	31.68	0.7324	21267	4630.46
				39.6396	28.1204	55.1165	32.24	0.7094	21211	4618.16
240	180	40	79.9082	39.73	28.75	55.1347	31.52	0.723635	21735	4163.01
				39.9411	28.8189	54.8748	31.24	0.721534	21672	4151.68
				39.3732	28.1968	53.9912	32.43	0.716144	21805	4177.96
240	180	50	78.6307	39.09	29.38	71.1703	31.53	0.751599	21428	4364.51
				39.34	27.65	71.107	33.01	0.702847	21304	4338.96
				39.86	28.16	71.0424	31.98	0.706473	21336	4345.32
300	30	105	79.2761	44.2	24.86	58.0637	30.94	0.562443	22343	4428.22
				44.55	25.64	58.1888	29.81	0.575533	22370	4432.44
				44.27	24.71	56.9788	31.02	0.558166	22412	4442.06
300	30	105	81.7578	44.79	25.7	50.4934	29.51	0.573789	22373	3900.89
				44.54	25.02	59.5608	30.44	0.561742	22011	3834.45
				44.13	25.46	59.988	30.41	0.576932	22291	3885.53
300	30	98	86.1706	44.8	25.71	65.5078	29.49	0.573884	22405	2961.54
				44.69	25.85	65.5412	29.46	0.578429	22425	2963.7
				43.93	26.64	65.5738	29.43	0.606419	22383	2958.19
300	90	100	84.3426	42.28	26.38	62.395	31.34	0.623936	23380	3508.13
				42.85	27.21	62.8023	29.94	0.635006	23420	3513.71
				42.96	28.68	61.921	28.36	0.667598	23587	3540.89
300	90	95	81.9197	42.86	25.61	49.1347	31.53	0.597527	23296	4033.94
				42.41	25.54	57.9548	32.05	0.602216	23221	4019.98
				42.76	25.62	51.378	31.62	0.599158	23152	4009.09
300	90	98	87.7827	42.36	27.34	56.6289	30.3	0.64542	23177	2710.58
				41.94	27.08	61.0195	30.98	0.645684	23247	2718.6
				42.01	26.06	58.0653	31.93	0.620328	23257	2720.09
300	180	100	85.9029	37.02	31.66	62.2711	31.32	0.855213	23724	3206.99
				37.5	31.52	63.7203	30.98	0.840533	23855	3224.84
				37.06	30.42	65.4446	32.52	0.820831	23786	3216.04
300	180	102	81.1186	36.1516	31.4284	47.06	32.42	0.86935	23894	4329.77
				36.7287	31.1413	47.8762	32.13	0.847874	23842	4318.71
				36.3101	31.7899	57.1001	31.9	0.875511	23840	4319.16
300	180	101	82.5256	36.7951	30.0849	56.8777	33.12	0.817635	23967	4020.22
				38.82	29.27	60.6096	31.91	0.753993	23955	4017.74
				39.01	28.43	62.1703	32.56	0.728787	23873	4004.94

## Sheet: Elemental analysis
The table presents values of carbon, hydrogen, nitrogen, sulfur and oxygen content. Temperatures 180, 240 and 300 °C in process time 30, 90 and 180 min were used. "Raw" refers to raw chicken manure. Each parameter was measured three times for each of three replicates for each process parameters combination.
Temperature, ℃	Time, min	Pressure, bar	C, %	H, %	N, %	S, %	O, %
Raw	Raw	Raw	37.35	5.19	8.25	1.92	26.7047
			37.86	5.23	8.27	1.94	25.3765
			37.17	5.23	8.31	1.91	25.9147
180	30	6	40.57	5.17	8.3	1.75	22.5389
			40.62	5.19	8.32	1.78	22.4647
			40.56	5.21	8.31	1.7	22.5025
180	30	5	40.2	5.26	7.22	1.86	22.5584
			40.19	5.29	7.19	1.87	22.5336
			40.16	5.28	7.16	1.83	22.8853
180	30	6	40.7	5.1	7.98	1.77	23.7863
			40.65	5.16	8.01	1.78	23.6214
			40.69	5.13	7.97	1.74	23.8143
180	90	9	43.02	5.15	7.21	1.96	21.186
			42.96	5.12	7.19	1.99	20.618
			43.02	5.12	7.21	1.94	20.9709
180	90	10	41.89	5.18	8.02	1.96	21.4811
			41.82	5.16	8.03	1.95	21.3982
			41.87	5.15	8.02	1.95	21.5504
180	90	12	42.73	5.15	7.59	1.87	19.8732
			42.69	5.12	7.58	1.89	19.8695
			42.68	5.12	7.58	1.9	19.7049
180	180	18	45.37	4.93	7	1.99	15.3353
			45.29	4.89	7.04	1.98	16.05
			45.36	4.89	6.97	1.99	15.71
180	180	20	42.31	4.95	7.23	1.73	19.4557
			42.39	4.94	7.24	1.74	19.4167
			42.35	4.92	7.25	1.73	19.627
180	180	20	42.48	4.8	7.94	1.78	18.754
			42.53	4.83	7.91	1.78	18.4331
			42.61	4.82	7.88	1.77	18.2952
240	30	42	46.31	4.7	5.53	1.93	13.69
			46.39	4.74	5.54	1.92	14.48
			46.29	4.75	5.5	1.93	14.41
240	30	45	45.41	4.91	5.32	1.98	12.67
			45.3	4.93	5.27	1.97	12.02
			45.31	4.93	5.28	1.97	15.38
240	30	45	46.62	4.67	5.99	2.04	12.26
			46.54	4.69	5.97	2.03	11.96
			46.64	4.66	5.95	2.05	12.89
240	90	50	47.71	4.6	5.27	1.98	8.01
			47.58	4.62	5.25	1.97	8.66
			47.6	4.61	5.27	1.97	10.13
240	90	45	47.19	4.73	5.27	2	10.58
			47.15	4.71	5.3	2.01	9.49
			47.17	4.71	5.29	1.99	7.9
240	90	48	47.17	4.46	5.68	1.93	10.04
			47.22	4.49	5.65	1.93	10.78
			47.27	4.46	5.65	1.92	9.25
240	180	48	47.85	4.54	5.23	1.93	7.73
			47.81	4.57	5.24	1.91	8.79
			47.74	4.56	5.25	1.92	8.29
240	180	40	49.13	4.53	5.17	1.95	7.7
			49.09	4.5	5.19	1.94	8.04
			49.08	4.51	5.23	1.96	6.79
240	180	50	47.62	4.48	5.32	1.78	9.27
			47.65	4.46	5.3	1.79	7.79
			47.74	4.47	5.31	1.79	8.71
300	30	105	50.1	4.35	5.04	1.88	7.69
			50.17	4.38	5	1.87	8.77
			50.15	4.36	4.98	1.87	7.62
300	30	105	50.02	4.41	4.97	1.89	9.2
			50.03	4.42	5.02	1.88	8.21
			50.07	4.42	4.99	1.87	8.24
300	30	98	50	4.41	5.02	2	9.08
			50.03	4.43	5.06	2.01	9.01
			50.06	4.42	5.04	2	9.05
300	90	100	53.15	4.34	4.89	1.88	4.4
			53.1	4.36	4.93	1.87	5.8
			53.14	4.33	4.92	1.86	7.39
300	90	95	49.61	4.39	4.89	1.72	7.86
			49.66	4.4	4.86	1.7	7.33
			49.68	4.36	4.86	1.7	7.78
300	90	98	51.56	4.41	4.94	2.07	6.72
			51.6	4.43	4.99	2.08	5.92
			51.61	4.42	4.95	2.08	5.01
300	180	100	51.94	4.34	4.88	1.9	5.62
			52.02	4.36	4.89	1.92	5.83
			52.01	4.33	4.85	1.91	4.38
300	180	102	51.69	4.29	4.84	1.76	5
			51.75	4.32	4.81	1.76	5.23
			51.75	4.3	4.81	1.74	5.5
300	180	101	52.95	4.28	4.86	1.93	2.86
			52.99	4.29	4.83	1.94	4.04
			52.97	4.25	4.86	1.93	3.43

## Sheet: Process performance
The table presents values of mass yield, energy yield, energy gain, energy densification ratio, energy usage as for dry base and energy usage as for one unit of energy obtained from one unit of obtained hydrochar. Temperatures 180, 240 and 300 °C in process time 30, 90 and 180 min were used. "Raw" refers to raw chicken manure.
Temperature, ℃	Time, min	Pressure, bar	MY, %	EY, %	EG, %	EDr, -	Eu, J/g *	Eg, J/Jg **		* as for dry base
Raw	Raw	Raw	-	-	-	-	-	-		** as for one unit of energy obtained from one unit of generated hydrochar
180	30	6	53.41	58.59	20.83	1.1	102080	5.98
180	30	5	66.19	72.65	28.87	1.1	67240	3.94
180	30	6	67.56	75.38	35.69	1.12	69170	3.99
180	90	9	81.58	94.97	89.1	1.16	74330	4.11
180	90	10	52.79	60.56	31.17	1.15	125410	7.03
180	90	12	63.81	73.34	41.27	1.15	103750	5.8
180	180	18	79.09	89.29	61.68	1.13	102700	5.85
180	180	20	75.78	87.04	61.31	1.15	107910	6.04
180	180	20	71.92	83.06	55.16	1.15	116800	6.5
240	30	42	68.88	88.33	90.76	1.28	133270	6.68
240	30	45	63.41	81.04	76	1.28	122840	6.18
240	30	45	72.34	97.58	126.17	1.35	116900	5.57
240	90	50	62.71	83.93	90.74	1.34	130410	6.27
240	90	45	58.21	79.3	86.68	1.36	133790	6.32
240	90	48	62.17	82.51	86.5	1.33	131540	6.37
240	180	48	61.37	83.66	94.04	1.36	184030	8.68
240	180	40	51.66	72.21	82.28	1.4	231530	10.65
240	180	50	59.34	82.65	96.62	1.39	210000	9.69
300	30	105	46.31	66.66	81.85	1.44	269070	12.02
300	30	105	50.24	71.83	86.37	1.43	238080	10.71
300	30	98	35.77	52.29	71.86	1.46	318790	14.03
300	90	100	40.52	61.06	85.22	1.51	335010	14.3
300	90	95	45.83	68.33	90.6	1.49	297370	12.83
300	90	98	34.77	52.34	77.46	1.51	401600	17.16
300	180	100	34.14	52.34	80.97	1.53	531280	22.28
300	180	102	46.87	71.98	100.83	1.54	364390	15.26
300	180	101	45.23	69.55	98.18	1.54	359140	15.02
